# Supplementary material for: Association of Coronavirus Disease 2019 Vaccination with Facial-Related Neurological Disorders: A Nationwide Retrospective Cohort Study
Source: J Pers Med. 2024 Jun 21;14(7):671. doi: 10.3390/jpm14070671 (PMC11277844; doi:10.3390/jpm14070671)
Supplement: Supplementary file 1 [file jpm-14-00671-s001.zip]

Archive with 1 entries (1 files):
- jpm-3053525-supplementary.pdf
